# Supplementary material for: The role of text messaging intervention in Inner Mongolia among patients with type 2 diabetes mellitus: a randomized controlled trial
Source: BMC Med Inform Decis Mak. 2020 May 14;20:90. doi: 10.1186/s12911-020-01129-7 (PMC7222448; doi:10.1186/s12911-020-01129-7)
Supplement: Supplementary file 1 — Additional file 1. Final list of SMS. [file 12911_2020_1129_MOESM1_ESM.xls]

## Sheet: Sheet1
Final list of SMS
Main domain		Number	Message	Average score
Health awareness		1	Do you know Diabetes is a group of diseases characterized by high blood glucose. Long-term hyperglycemia will cause chronic damage to various tissues, especially eye, kidney, heart disease and foot ulcers.	7.44
		2	Diabetes can be made by changing your own lifestyle prevention and control, so your self-health management awareness is particularly important.	8.25
		3	Diabetes is a lifelong disease that requires life-long drugs, diet, exercise therapy and rehabilitation care. Do not rush to believe that small ads can cure a cure without a cure.	7.1
		4	Hypertension will increase the risk of diabetes, please pay attention to your blood pressure, if necessary, please consult a clinician	8.33
		5	Do you know that a positive attitude will help improve the condition of diabetes.	8.15
		6	Depression, mental stress, pessimism, pain and other negative emotions will increase the condition of diabetes.	8.26
		7	As long as you with the treatment, attention to diet and exercise, to maintain a healthy state of mind, you can prevent the occurrence of complications.	8.67
Diet control	Fat	1	Please try to eat less butter, lard and other high fat animal oil.	7.76
		2	It is recommended that you choose to degrease or low-fat milk, insist on not or rarely eat cream and butter.	8.85
		3	Please try to choose lean meat or poultry meat.	8.14
	Pro	4	Please choose a variety of legumes, such as green beans, kidney beans, soybeans, black beans, peas, tofu, soy milk.	8.45
		5	Please add a variety of beans when cooking. You can do it!	8.89
		6	Please eat high quality protein such as milk, dairy products, eggs, lean meat and soy products, but should limit the total amount of protein.	9.23
	Salt	7	Please limit the salt content within 5g per person per day, including other foods in the salt content, such as sauce, monosodium glutamate, soy sauce, salt, pickled (pickled cabbage, pickles, pickles, etc.) and other processed foods.	8.65
		8	If you taste too much, try increasing the amount of pepper, pepper, ginger and other spices to reduce the amount of salt, increase the flavor of food, try it.	9.39
		9	Please raise the cooking habits of salt before the pan.	8.77
		10	If you do not limit the total intake of salt, may lead to blood pressure, elevated blood lipids, atherosclerosis and renal insufficiency.	9.13
		11	Please reduce the amount of salt used in cooking, you and your family will gradually get used to.	8.51
	Veg and Fruit	12	Plum, pomelo, peach, apple, pear, kiwi and other fruits are more suitable for you.	9.3
		13	Please choose as much as possible dietary fiber-rich vegetables such as celery, bamboo shoots, fungus, mushrooms, which help you control blood sugar and weight loss.	8.56
		14	Please use dark vegetables (green, dark yellow, purple, red, etc.) and fruit, in general, red, green, yellow deep vegetables and deep yellow fruit nutrient rich.	9.61
		15	Please eat the right amount of vegetables and fruits every day, this is a healthy lifestyle.	8.34
		16	Please develop a simple cooking habits, fire fast fried, anxious to cook, less water, now do now eat, healthier.	8.55
		17	Please use the vegetable oil-based cooking oil, the conditions allow the best olive oil.	7.38
	Cooking	18	Please try to choose coarse grains food, such as You face, buckwheat noodles, eat less "fine rice noodles," the staple food, with the weight will be more healthy.	7.69
		19	Please reduce the number of meals, especially hot pot, barbecue, boiled and other spicy flavored food consumption.	7.7
		20	Please develop regular meals. At least three meals a day, Eat small meals.	7.85
Weight control		1	Do you know the normal range of your weight? Standard weight of the number of kilograms = height (cm) -105	9.07
		2	Regularly monitor your weight (30 days or 7 days), compared with the normal range.	8.23
		3	Do you know that? Please control male waist at 90 cm (2.7 feet) below, female waist control at 85 cm (2.55 feet) the following will be more healthy.	8.68
		4	If you are better physical, no obvious complications, the appropriate extension of exercise time, to moderate asthma, the degree of sweating, you can lose weight.	7.45
Behavior change		1	Quit smoking can reduce your risk of complications such as uremia, cardiovascular and cerebrovascular accident.	8.21
		2	If you quit smoking, the risk of getting cold and pneumonia will be reduced.	8.26
		3	For your health, please abstain from alcohol.	8.37
		4	Alcohol will increase people's dependence on cigarettes, if you want to quit smoking at the same time abstinence, which will increase the success rate of smoking cessation you can do!	8.07
		5	Have you measured blood sugar today?	7.97
Physical activitie		1	Do you know that diabetics have the best choice for moderately aerobic exercise? (Moderate intensity of the exercise generally include brisk walking, flat jogging, doing radio exercises, stairs on the road, boating.)	7.54
		2	Do you know how to measure the amount of exercise? The optimal pulse rate after exercise can be used to determine the amount of exercise, that is, after the pulse rate of movement (times / min) = 170 - age.	8.7
		3	If the exercise after moderate sweating, muscle a little sore feeling, it shows that your exercise is appropriate.	7.55
		4	Walk 30 minutes a day, for example, choose to walk to work units or walk shopping, you can do it.	7.69
		5	Remember, the ideal exercise is generally 30-60 minutes a day exercise, exercise 3-5 times a week is more appropriate.	7.56
		6	You can choose the exercise time according to the morning and evening blood glucose values, try to choose high postprandial blood sugar when the movement.	8.27
