# Supplementary material for: The role of text messaging intervention in Inner Mongolia among patients with type 2 diabetes mellitus: a randomized controlled trial
Source: BMC Med Inform Decis Mak. 2020 May 14;20:90. doi: 10.1186/s12911-020-01129-7 (PMC7222448; doi:10.1186/s12911-020-01129-7)
Supplement: Supplementary file 2 — Additional file 2. Stages of change, type of content, and number of SMS text messages per key domain. [file 12911_2020_1129_MOESM2_ESM.xls]

## Sheet: Sheet1
Stages of change, type of content, and number of SMS text messages per key domain.
Stage of change	Intervention time (month)	Number of message	Type of content of SMS	Example of SMS text message
Stage 1: Contemplation	1	8	Diabetes management health knowledge	Diabetes is a group of diseases characterized by high blood sugar. Long-term hyperglycemia will cause chronic damage to various tissues, especially eye, kidney, heart disease and foot ulcers.
Stage 2: Preparation	3	20	Tips and advice for change toward healthy lifestyle	Alcohol will increase people's dependence on cigarettes, if you want to quit smoking at the same time alcohol, which will increase the success rate of smoking cessation.
Stage 3: Action	2	14	Positive reinforcement of achievements	Vegetables rich in dietary fiber such as celery, bamboo shoots, fungus, mushrooms, etc., is conducive to your control of blood sugar and weight loss, please continue to adhere to food.
Stage 4: Reinforcement	6	42	Consolidate and promote a healthy lifestyle into a habit	Please reduce the amount of salt used in cooking, you and your family will gradually get used to.
