# Supplementary material for: The role of text messaging intervention in Inner Mongolia among patients with type 2 diabetes mellitus: a randomized controlled trial
Source: BMC Med Inform Decis Mak. 2020 May 14;20:90. doi: 10.1186/s12911-020-01129-7 (PMC7222448; doi:10.1186/s12911-020-01129-7)
Supplement: Supplementary file 3 — Additional file 3. SMS evaluation questionnaire. [file 12911_2020_1129_MOESM3_ESM.xls]

## Sheet: Sheet1
SMS Evaluation Questionnaire
Name： ID： Investigator：				SMS Evaluation Questionnaire
Healthy awareness		Message		1. Can you read this message?		2. Do you think this message is correct?		3. Do you think this message is helpful to you?		4. Can you insist on that if changing your behavior by text messsage can improve your health?		5. What kind of status do you have for this message?
		1	Do you know Diabetes is a group of diseases characterized by high blood sugar. Long-term hyperglycemia will cause chronic damage to various tissues, especially eye, kidney, heart disease and foot ulcers.	1. Yes	2. No	1. Yes	2. No	1. Yes	2. No	1. Yes	2. No	1. Know and have done
				If no, please specify		If no, please specify		If no, please specify		If no, please specify		2. Know but not have done
												3. Unknow but have done
												4. Unknow and not have done
		2	Diabetes can be made by changing your own lifestyle prevention and control, so your self-health management awareness is particularly important.	1. Yes	2. No	1. Yes	2. No	1. Yes	2. No	1. Yes	2. No	1. Know and have done
				If no, please specify		If no, please specify		If no, please specify		If no, please specify		2. Know but not have done
												3. Unknow but have done
												4. Unknow and not have done
		3	Diabetes is a lifelong disease that requires life-long drugs, diet, exercise therapy and rehabilitation care. Do not rush to believe that small ads can cure a cure without a cure.	1. Yes	2. No	1. Yes	2. No	1. Yes	2. No	1. Yes	2. No	1. Know and have done
				If no, please specify		If no, please specify		If no, please specify		If no, please specify		2. Know but not have done
												3. Unknow but have done
												4. Unknow and not have done
		4	Hypertension will increase the risk of diabetes, please pay attention to your blood pressure, if necessary, please consult a clinician	1. Yes	2. No	1. Yes	2. No	1. Yes	2. No	1. Yes	2. No	1. Know and have done
				If no, please specify		If no, please specify		If no, please specify		If no, please specify		2. Know but not have done
												3. Unknow but have done
												4. Unknow and not have done
		5	Do you know that a positive attitude will help improve the condition of diabetes.	1. Yes	2. No	1. Yes	2. No	1. Yes	2. No	1. Yes	2. No	1. Know and have done
				If no, please specify		If no, please specify		If no, please specify		If no, please specify		2. Know but not have done
												3. Unknow but have done
												4. Unknow and not have done
		6	Depression, mental stress, pessimism, pain and other negative emotions will increase the condition of diabetes.	1. Yes	2. No	1. Yes	2. No	1. Yes	2. No	1. Yes	2. No	1. Know and have done
				If no, please specify		If no, please specify		If no, please specify		If no, please specify		2. Know but not have done
												3. Unknow but have done
												4. Unknow and not have done
		7	As long as you with the treatment, attention to diet and exercise, to maintain a healthy state of mind, you can prevent the occurrence of complications.	1. Yes	2. No	1. Yes	2. No	1. Yes	2. No	1. Yes	2. No	1. Know and have done
				If no, please specify		If no, please specify		If no, please specify		If no, please specify		2. Know but not have done
												3. Unknow but have done
												4. Unknow and not have done
Diet Control	Fat	1	Please try to eat less butter, lard and other high fat animal oil.	1. Yes	2. No	1. Yes	2. No	1. Yes	2. No	1. Yes	2. No	1. Know and have done
				If no, please specify		If no, please specify		If no, please specify		If no, please specify		2. Know but not have done
												3. Unknow but have done
												4. Unknow and not have done
		2	It is recommended that you choose to degrease or low-fat milk, insist on not or rarely eat cream and butter.	1. Yes	2. No	1. Yes	2. No	1. Yes	2. No	1. Yes	2. No	1. Know and have done
				If no, please specify		If no, please specify		If no, please specify		If no, please specify		2. Know but not have done
												3. Unknow but have done
												4. Unknow and not have done
		3	Please try to choose lean meat or poultry meat.	1. Yes	2. No	1. Yes	2. No	1. Yes	2. No	1. Yes	2. No	1. Know and have done
				If no, please specify		If no, please specify		If no, please specify		If no, please specify		2. Know but not have done
												3. Unknow but have done
												4. Unknow and not have done
	Protein	4	Please choose a variety of legumes, such as green beans, kidney beans, soybeans, black beans, peas, tofu, soy milk.	1. Yes	2. No	1. Yes	2. No	1. Yes	2. No	1. Yes	2. No	1. Know and have done
				If no, please specify		If no, please specify		If no, please specify		If no, please specify		2. Know but not have done
												3. Unknow but have done
												4. Unknow and not have done
		5	Please add a variety of beans when cooking. You can do it!	1. Yes	2. No	1. Yes	2. No	1. Yes	2. No	1. Yes	2. No	1. Know and have done
				If no, please specify		If no, please specify		If no, please specify		If no, please specify		2. Know but not have done
												3. Unknow but have done
												4. Unknow and not have done
		6	Please eat high quality protein such as milk, dairy products, eggs, lean meat and soy products, but should limit the total amount of protein.	1. Yes	2. No	1. Yes	2. No	1. Yes	2. No	1. Yes	2. No	1. Know and have done
				If no, please specify		If no, please specify		If no, please specify		If no, please specify		2. Know but not have done
												3. Unknow but have done
												4. Unknow and not have done
	Salt	7	Please limit the salt content within 5g per person per day, including other foods in the salt content, such as sauce, monosodium glutamate, soy sauce, salt, pickled (pickled cabbage, pickles, pickles, etc.) and other processed foods.	1. Yes	2. No	1. Yes	2. No	1. Yes	2. No	1. Yes	2. No	1. Know and have done
				If no, please specify		If no, please specify		If no, please specify		If no, please specify		2. Know but not have done
												3. Unknow but have done
												4. Unknow and not have done
		8	If you taste too much, try increasing the amount of pepper, pepper, ginger and other spices to reduce the amount of salt, increase the flavor of food, try it.	1. Yes	2. No	1. Yes	2. No	1. Yes	2. No	1. Yes	2. No	1. Know and have done
				If no, please specify		If no, please specify		If no, please specify		If no, please specify		2. Know but not have done
												3. Unknow but have done
												4. Unknow and not have done
		9	Please raise the cooking habits of salt before the pan.	1. Yes	2. No	1. Yes	2. No	1. Yes	2. No	1. Yes	2. No	1. Know and have done
				If no, please specify		If no, please specify		If no, please specify		If no, please specify		2. Know but not have done
												3. Unknow but have done
												4. Unknow and not have done
		10	If you do not limit the total intake of salt, may lead to blood pressure, elevated blood lipids, atherosclerosis and renal insufficiency.	1. Yes	2. No	1. Yes	2. No	1. Yes	2. No	1. Yes	2. No	1. Know and have done
				If no, please specify		If no, please specify		If no, please specify		If no, please specify		2. Know but not have done
												3. Unknow but have done
												4. Unknow and not have done
		11	Please reduce the amount of salt used in cooking, you and your family will gradually get used to.	1. Yes	2. No	1. Yes	2. No	1. Yes	2. No	1. Yes	2. No	1. Know and have done
				If no, please specify		If no, please specify		If no, please specify		If no, please specify		2. Know but not have done
												3. Unknow but have done
												4. Unknow and not have done
	Vegetable and Fruit	12	Plum, pomelo, peach, apple, pear, kiwi and other fruits are more suitable for you.	1. Yes	2. No	1. Yes	2. No	1. Yes	2. No	1. Yes	2. No	1. Know and have done
				If no, please specify		If no, please specify		If no, please specify		If no, please specify		2. Know but not have done
												3. Unknow but have done
												4. Unknow and not have done
		13	Please choose as much as possible dietary fiber-rich vegetables such as celery, bamboo shoots, fungus, mushrooms, which help you control blood sugar and weight loss.	1. Yes	2. No	1. Yes	2. No	1. Yes	2. No	1. Yes	2. No	1. Know and have done
				If no, please specify		If no, please specify		If no, please specify		If no, please specify		2. Know but not have done
												3. Unknow but have done
												4. Unknow and not have done
		14	Please use dark vegetables (green, dark yellow, purple, red, etc.) and fruit, in general, red, green, yellow deep vegetables and deep yellow fruit nutrient rich.	1. Yes	2. No	1. Yes	2. No	1. Yes	2. No	1. Yes	2. No	1. Know and have done
				If no, please specify		If no, please specify		If no, please specify		If no, please specify		2. Know but not have done
												3. Unknow but have done
												4. Unknow and not have done
		15	Please eat the right amount of vegetables and fruits every day, this is a healthy lifestyle.	1. Yes	2. No	1. Yes	2. No	1. Yes	2. No	1. Yes	2. No	1. Know and have done
				If no, please specify		If no, please specify		If no, please specify		If no, please specify		2. Know but not have done
												3. Unknow but have done
												4. Unknow and not have done
		16	Please develop a simple cooking habits, fire fast fried, anxious to cook, less water, now do now eat, healthier.	1. Yes	2. No	1. Yes	2. No	1. Yes	2. No	1. Yes	2. No	1. Know and have done
				If no, please specify		If no, please specify		If no, please specify		If no, please specify		2. Know but not have done
												3. Unknow but have done
												4. Unknow and not have done
		17	Please use the vegetable oil-based cooking oil, the conditions allow the best olive oil.	1. Yes	2. No	1. Yes	2. No	1. Yes	2. No	1. Yes	2. No	1. Know and have done
				If no, please specify		If no, please specify		If no, please specify		If no, please specify		2. Know but not have done
												3. Unknow but have done
												4. Unknow and not have done
	Cooking	18	Please try to choose coarse grains food, such as You face, buckwheat noodles, eat less "fine rice noodles," the staple food, with the weight will be more healthy.	1. Yes	2. No	1. Yes	2. No	1. Yes	2. No	1. Yes	2. No	1. Know and have done
				If no, please specify		If no, please specify		If no, please specify		If no, please specify		2. Know but not have done
												3. Unknow but have done
												4. Unknow and not have done
		19	Please reduce the number of meals, especially hot pot, barbecue, boiled and other spicy flavored food consumption.	1. Yes	2. No	1. Yes	2. No	1. Yes	2. No	1. Yes	2. No	1. Know and have done
				If no, please specify		If no, please specify		If no, please specify		If no, please specify		2. Know but not have done
												3. Unknow but have done
												4. Unknow and not have done
		20	Please develop regular regular, regular meals. At least three meals a day, Eat small meals.	1. Yes	2. No	1. Yes	2. No	1. Yes	2. No	1. Yes	2. No	1. Know and have done
				If no, please specify		If no, please specify		If no, please specify		If no, please specify		2. Know but not have done
												3. Unknow but have done
												4. Unknow and not have done
Weight control		1	Do you know the normal range of your weight? Standard weight of the number of kilograms = height (cm) -105	1. Yes	2. No	1. Yes	2. No	1. Yes	2. No	1. Yes	2. No	1. Know and have done
				If no, please specify		If no, please specify		If no, please specify		If no, please specify		2. Know but not have done
												3. Unknow but have done
												4. Unknow and not have done
		2	Regularly monitor your weight (30 days or 7 days), compared with the normal range.	1. Yes	2. No	1. Yes	2. No	1. Yes	2. No	1. Yes	2. No	1. Know and have done
				If no, please specify		If no, please specify		If no, please specify		If no, please specify		2. Know but not have done
												3. Unknow but have done
												4. Unknow and not have done
		3	Do you know that? Please control male waist at 90 cm (2.7 feet) below, female waist control at 85 cm (2.55 feet) the following will be more healthy.	1. Yes	2. No	1. Yes	2. No	1. Yes	2. No	1. Yes	2. No	1. Know and have done
				If no, please specify		If no, please specify		If no, please specify		If no, please specify		2. Know but not have done
												3. Unknow but have done
												4. Unknow and not have done
		4	If you are better physical, no obvious complications, the appropriate extension of exercise time, to moderate asthma, the degree of sweating, you can lose weight.	1. Yes	2. No	1. Yes	2. No	1. Yes	2. No	1. Yes	2. No	1. Know and have done
				If no, please specify		If no, please specify		If no, please specify		If no, please specify		2. Know but not have done
												3. Unknow but have done
												4. Unknow and not have done
Living habits		1	Quit smoking can reduce your risk of complications such as uremia, cardiovascular and cerebrovascular accident.	1. Yes	2. No	1. Yes	2. No	1. Yes	2. No	1. Yes	2. No	1. Know and have done
				If no, please specify		If no, please specify		If no, please specify		If no, please specify		2. Know but not have done
												3. Unknow but have done
												4. Unknow and not have done
		2	If you quit smoking, the risk of getting cold and pneumonia will be reduced.	1. Yes	2. No	1. Yes	2. No	1. Yes	2. No	1. Yes	2. No	1. Know and have done
				If no, please specify		If no, please specify		If no, please specify		If no, please specify		2. Know but not have done
												3. Unknow but have done
												4. Unknow and not have done
		3	For your health, please abstain from alcohol.	1. Yes	2. No	1. Yes	2. No	1. Yes	2. No	1. Yes	2. No	1. Know and have done
				If no, please specify		If no, please specify		If no, please specify		If no, please specify		2. Know but not have done
												3. Unknow but have done
												4. Unknow and not have done
		4	Alcohol will increase people's dependence on cigarettes, if you want to quit smoking at the same time abstinence, which will increase the success rate of smoking cessation you can do!	1. Yes	2. No	1. Yes	2. No	1. Yes	2. No	1. Yes	2. No	1. Know and have done
				If no, please specify		If no, please specify		If no, please specify		If no, please specify		2. Know but not have done
												3. Unknow but have done
												4. Unknow and not have done
		5	Have you measured blood glucose today?	1. Yes	2. No	1. Yes	2. No	1. Yes	2. No	1. Yes	2. No	1. Know and have done
				If no, please specify		If no, please specify		If no, please specify		If no, please specify		2. Know but not have done
												3. Unknow but have done
												4. Unknow and not have done
Physical activitie		1	Do you know that diabetics have the best choice for moderately aerobic exercise? (Moderate intensity of the exercise generally include brisk walking, flat jogging, doing radio exercises, stairs on the road, boating.)	1. Yes	2. No	1. Yes	2. No	1. Yes	2. No	1. Yes	2. No	1. Know and have done
				If no, please specify		If no, please specify		If no, please specify		If no, please specify		2. Know but not have done
												3. Unknow but have done
												4. Unknow and not have done
		2	Do you know how to measure the amount of exercise? The optimal pulse rate after exercise can be used to determine the amount of exercise, that is, after the pulse rate of movement (times / min) = 170 - age.	1. Yes	2. No	1. Yes	2. No	1. Yes	2. No	1. Yes	2. No	1. Know and have done
				If no, please specify		If no, please specify		If no, please specify		If no, please specify		2. Know but not have done
												3. Unknow but have done
												4. Unknow and not have done
		3	If the exercise after moderate sweating, muscle a little sore feeling, it shows that your exercise is appropriate.	1. Yes	2. No	1. Yes	2. No	1. Yes	2. No	1. Yes	2. No	1. Know and have done
				If no, please specify		If no, please specify		If no, please specify		If no, please specify		2. Know but not have done
												3. Unknow but have done
												4. Unknow and not have done
		4	Walk 30 minutes a day, for example, choose to walk to work units or walk shopping, you can do it.	1. Yes	2. No	1. Yes	2. No	1. Yes	2. No	1. Yes	2. No	1. Know and have done
				If no, please specify		If no, please specify		If no, please specify		If no, please specify		2. Know but not have done
												3. Unknow but have done
												4. Unknow and not have done
		5	Remember, the ideal exercise is generally 30-60 minutes a day exercise, exercise 3-5 times a week is more appropriate.	1. Yes	2. No	1. Yes	2. No	1. Yes	2. No	1. Yes	2. No	1. Know and have done
				If no, please specify		If no, please specify		If no, please specify		If no, please specify		2. Know but not have done
												3. Unknow but have done
												4. Unknow and not have done
		6	You can choose the exercise time according to the morning and evening blood glucose values, try to choose high postprandial blood sugar when the movement.	1. Yes	2. No	1. Yes	2. No	1. Yes	2. No	1. Yes	2. No	1. Know and have done
				If no, please specify		If no, please specify		If no, please specify		If no, please specify		2. Know but not have done
												3. Unknow but have done
												4. Unknow and not have done
