# Supplementary material for: The role of text messaging intervention in Inner Mongolia among patients with type 2 diabetes mellitus: a randomized controlled trial
Source: BMC Med Inform Decis Mak. 2020 May 14;20:90. doi: 10.1186/s12911-020-01129-7 (PMC7222448; doi:10.1186/s12911-020-01129-7)
Supplement: Supplementary file 4 — Additional file 4. Examples of regular messages. [file 12911_2020_1129_MOESM4_ESM.xls]

## Sheet: Sheet1
Examples of regular message
Number	Example of regular message
1	Diabetic patients must be "five carriages" parallel, that is, diet, exercise, drugs, blood glucose monitoring and diabetes education.
2	Please keep abreast of blood sugar levels, timely detection of changes in condition, and guide a reasonable diet and exercise.
3	Blood sugar should be controlled within a certain range, not too high or too low.
4	Diabetes treatment requires changes in drugs, knowledge, and behavior.
5	Diabetes self-management is the key to effective control of diabetes.
