# Supplementary material for: The role of text messaging intervention in Inner Mongolia among patients with type 2 diabetes mellitus: a randomized controlled trial
Source: BMC Med Inform Decis Mak. 2020 May 14;20:90. doi: 10.1186/s12911-020-01129-7 (PMC7222448; doi:10.1186/s12911-020-01129-7)
Supplement: Supplementary file 5 — Additional file 5. Follow-up record sheet. [file 12911_2020_1129_MOESM5_ESM.xls]

## Sheet: Sheet1
Follow-up record sheet
Follow-up record sheet
Patient ID:	Name:	Telephone number:
Follow-up time:	Follow-up recorder:
1. In the past year, have you visited again (including regional hospitals and clinics)? 1 No 2 Yes
2. If yes, the name of the hospital and the date.
3. If you visited again, hospitalized or not? 1 No 2 Yes
4. Are you regularly monitoring blood sugar? 1 No 2 Yes
5. The most recent blood sugar level. (FPG/ PBG)
6. Are you regularly monitoring blood pressure? 1 No 2 Yes
7. The most recent blood pressure value. (SBP/DBP)
8. Is there any foot damage (ulcer) or abnormal? 1 No 2 Yes
9. Whether to change your behavior according to the message content?
1 No 2 There are changes but not all done 3 Yes
10. Are you focusing on your diet? 1 No 2 Moderate 3 Yes
11. Your current changes in vegetable intake? 1 Decrease 2 Increase 3 No change
12. Your current changes in fruit intake? 1 Decrease 2 Increase 3 No change
13. Your current changes in weight ? 1 Decrease 2 Increase 3 No change
14. Are you quitting smoking? 1 No 2 Yes
15. Are you quitting drinking? 1 No 2 Yes
16. Can you exercise 30-60 minutes a day, 3-5 times a week? 1 No 2 Yes
17. Communication and willingness to cooperate.
1 Not connected 2 Connected and matched 3 Connected and unmatched
18. Patient coordination. 1 Well 2 Middle 3 Bad
19. Remarks:
